# Supplementary material for: Maximizing Upconversion Luminescence of Co-Doped CaF₂:Yb, Er Nanoparticles at Low Laser Power for Efficient Cellular Imaging
Source: Molecules. 2024 Sep 3;29(17):4177. doi: 10.3390/molecules29174177 (PMC11397371; doi:10.3390/molecules29174177)
Supplement: Supplementary file 1 [file molecules-29-04177-s001.zip]

Archive with 1 entries (1 files):
- molecules-3177612-supplementary.pdf
